# Supplementary material for: Diagnostic Accuracy and Clinical Utility of Salivary Biomarkers in Oral Squamous Cell Carcinoma: A Meta-Analysis
Source: Cancers (Basel). 2026 Mar 17;18(6):970. doi: 10.3390/cancers18060970 (PMC13025114; doi:10.3390/cancers18060970)
Supplement: Supplementary file 1 [file cancers-18-00970-s001.zip]

Archive with 1 entries (1 files):
- cancers-4165410-supplementary.pdf
